# Supplementary material for: Design, Synthesis and Structure-Activity Relationship of Novel Pinacolone Sulfonamide Derivatives against Botrytis cinerea as Potent Antifungal Agents
Source: Molecules. 2022 Aug 25;27(17):5468. doi: 10.3390/molecules27175468 (PMC9458130; doi:10.3390/molecules27175468)
Supplement: Supplementary file 1 [file molecules-27-05468-s001.zip]

Archive with 1 entries (1 files):
- molecules-1849520-supplementary.pdf
